# Supplementary material for: Organic Acid-Induced Structural Modifications Improve Melt-Stretch Properties and Mouthfeel of Plant-Based Cheese Alternatives
Source: Foods. 2025 Oct 30;14(21):3724. doi: 10.3390/foods14213724 (PMC12607658; doi:10.3390/foods14213724)
Supplement: Supplementary file 1 [file foods-14-03724-s001.zip]

Archive with 1 entries (1 files):
- foods-3920594-supplementary.pdf
